# Supplementary material for: CRISPR-mediated promoter editing of a cis-regulatory element of OsNAS2 increases Zn uptake/translocation and plant yield in rice
Source: Front Genome Ed. 2024 Jan 23;5:1308228. doi: 10.3389/fgeed.2023.1308228 (PMC10844396; doi:10.3389/fgeed.2023.1308228)
Supplement: Supplementary file 8 [file Table1.XLSX]

## Sheet: Table S1
Table S1: Primer overview
Name	Sequence	Comment
Cas6-F	GGCTGGGCCGTGATCACC	Cas9 screening
Cas7-R	GAGGTTCGCGATATGCTC
HPT-F	TCCGACCTGATGCAGCTCTC	HPH screening
HPT-R	GATTCCTTGCGGTCCGAATG
D30-R (386)	atctgggtgtatttagatcccaa	on target site sgRNA11
D32-F (388)	GACTGTAATTTCTACTTG
sgRNA11-1	ACTT ggcgtgtataaatctgtgaa G	cloning for CRISPR vector
sgRNA11-2	AAAA C ttcacagatttatacacgcc

## Sheet: Table S2
Table S2: Off-target oligonucleotids
Name	Sequence	Target
sgRNA11off1-F	GTGTTCACGCAGGCTGTCGGG	Off-target 1
sgRNA11off1-R	AAAGTTAGGCAGGGCCTCAG	Off-target 1
sgRNA11off2-F	GTGGTACCAGGATGTACAGCAA	Off-target 2
sgRNA11off2-R	GGAATCTGCTAGGCAAATGG	Off-target 2
sgRNA11off3-F4	TATGTCTTGGGAAGTGTCGTC	Off-target 3
sgRNA11off3-R5	ACACGAATCACCTCATCGCA	Off-target 3
sgRNA11off4-F2	GAGTGAGTATGTGAC	Off-target 4
sgRNA11off4-R2	AGGGATCTTACCAAC	Off-target 4
sgRNA11off5-F4	ATGCGTGGTTGCGAATTAGG	Off-target 5
sgRNA11off5-R2	CGGTACATCACACGTTCTTCT	Off-target 5
sgRNA11off6-F	TCTTACGAAAGCATGCGAGT	Off-target 6
sgRNA11off6-R	GGAAGACGCACTGTACACTCA	Off-target 6
sgRNA11off7-F	CCTTATCAACGGCCGAAT	Off-target 7
sgRNA11off7-R	TGCACGCACTAATTGAATCC	Off-target 7
sgRNA11off8-F	CTGGAGGCCACGCAATAGT	Off-target 8
sgRNA11off8-R	AAAGCCAAGAGATTGAACGA	Off-target 8
sgRNA11off9-F	CTTTTGAATCCCATGCGTA	Off-target 9
sgRNA11off9-R	GAAGGGTGTGATATGGGATG	Off-target 9
sgRNA11off10-F	GGGTGACGGTACTTTCTCG	Off-target 10
sgRNA11off10-R	CTGGTAACTGCCGGAGCA	Off-target 10

## Sheet: Table S3
Table S3: zinc and iron concentration of polished T2 rice seeds
Event-ID	Zn [mg/g]	Fe [mg/g]
IR64-IRS1421-001-009	30	3.3
IR64-IRS1421-001-010	30	2.5
IR64-IRS1421-001-011	26	3
IR64-IRS1421-001-012	26	2.9
IR64-IRS1421-026-006	18	2.2
IR64-IRS1421-026-007	30	4.4
IR64-IRS1421-026-013	26	3.3
IR64-IRS1421-026-020	22	3.6
IR64-IRS1421-036-004	26	3.2
IR64-IRS1421-036-006	26	3.7
IR64-IRS1421-036-007	29	2.7
IR64-IRS1421-036-009	27	2.5
IR64-IRS1421-036-010	24	4.3
IR64-IRS1421-036-015	26	3
IR64-WT1	22	2.2
IR64-WT2	21	2.2

## Sheet: Table S4
Table S4: zinc and iron concentration of T3 brown rice
Event-ID	Zn [mg/g]	Fe [mg/g]
Pot
IR64-IRS1421-001-009-004	38.01	15.01
IR64-IRS1421-001-009-005	39.97	15.24
IR64-IRS1421-026-007-001	31.3	8.24
IR64-IRS1421-026-007-002	34.52	8.17
IR64-IRS1421-026-007-003	29.66	6.43
IR64-IRS1421-036-006-002	28.51	7.08
IR64-WT3	33.61	11.08
IR64-WT4	27.85	10.01
IR64-WT5	36.13	9.74
Bed
IR64-IRS1421-036-006-008	45.98	14.68
IR64-IRS1421-036-006-009	35.68	12.54
IR64-WT1	28.34	11.36
IR64-WT2	29.57	6.97

## Sheet: Table S5
Table S5: Statistical analysis for panicle and agronomic traits
Comparison between wild-type (Wt) and 1bp-deletion (1bp), and wt and 4bp-deletion (4bp) as well as 1bp and 4bp. Indicated in yellow significant differences.
t-Test: Two-Sample Assuming Unequal Variances					t-Test: Two-Sample Assuming Unequal Variances					t-Test: Two-Sample Assuming Unequal Variances
Rachis length					Rachis length					Rachis length
	1bp	Wt				4bp	Wt				1bp	4bp
Mean	17.1485	15.0947			Mean	16.3703	15.0947			Mean	17.1485	16.3703
Variance	0.0007605	4.66795			Variance	2.23695	4.66795			Variance	0.0007605	2.23695
Observations	2	8			Observations	9	8			Observations	2	9
Hypothesized Mean Difference	0				Hypothesized Mean Difference	0				Hypothesized Mean Difference	0
df	7				df	12				df	8
t Stat	2.68775				t Stat	1.39841				t Stat	1.55968
P(T<=t) one-tail	0.0155937				P(T<=t) one-tail	0.0936484				P(T<=t) one-tail	0.0787282
t Critical one-tail	1.89458				t Critical one-tail	1.78229				t Critical one-tail	1.85955
P(T<=t) two-tail	0.0311874				P(T<=t) two-tail	0.187297				P(T<=t) two-tail	0.157456
t Critical two-tail	2.36462				t Critical two-tail	2.17881				t Critical two-tail	2.306
t-Test: Two-Sample Assuming Unequal Variances					t-Test: Two-Sample Assuming Unequal Variances					t-Test: Two-Sample Assuming Unequal Variances
PBN					PBN					PBN
	1bp	Wt				4bp	Wt				1bp	4bp
Mean	12	11.375			Mean	11.3333	11.375			Mean	12	11.3333
Variance	2	1.69643			Variance	1	1.69643			Variance	2	1
Observations	2	8			Observations	9	8			Observations	2	9
Hypothesized Mean Difference	0				Hypothesized Mean Difference	0				Hypothesized Mean Difference	0
df	1				df	13				df	1
t Stat	0.5677				t Stat	-0.0732954				t Stat	0.632456
P(T<=t) one-tail	0.335647				P(T<=t) one-tail	0.471343				P(T<=t) one-tail	0.320491
t Critical one-tail	6.31375				t Critical one-tail	1.77093				t Critical one-tail	6.31375
P(T<=t) two-tail	0.671293				P(T<=t) two-tail	0.942687				P(T<=t) two-tail	0.640983
t Critical two-tail	12.7062				t Critical two-tail	2.16037				t Critical two-tail	12.7062
t-Test: Two-Sample Assuming Unequal Variances					t-Test: Two-Sample Assuming Unequal Variances					t-Test: Two-Sample Assuming Unequal Variances
average SBperPB					average SBperPB					average SBperPB
	1bp	Wt				4bp	Wt				1bp	4bp
Mean	3.35315	2.4856			Mean	2.62925	2.4856			Mean	3.35315	2.62925
Variance	0.137537	0.334876			Variance	0.320017	0.334876			Variance	0.137537	0.320017
Observations	2	8			Observations	9	8			Observations	2	9
Hypothesized Mean Difference	0				Hypothesized Mean Difference	0				Hypothesized Mean Difference	0
df	2				df	15				df	2
t Stat	2.60831				t Stat	0.516293				t Stat	2.24119
P(T<=t) one-tail	0.0604513				P(T<=t) one-tail	0.306588				P(T<=t) one-tail	0.0771472
t Critical one-tail	2.91999				t Critical one-tail	1.75305				t Critical one-tail	2.91999
P(T<=t) two-tail	0.120903				P(T<=t) two-tail	0.613177				P(T<=t) two-tail	0.154294
t Critical two-tail	4.30265				t Critical two-tail	2.13145				t Critical two-tail	4.30265
t-Test: Two-Sample Assuming Unequal Variances					t-Test: Two-Sample Assuming Unequal Variances					t-Test: Two-Sample Assuming Unequal Variances
average PBL					average PBL					average PBL
	1bp	Wt				4bp	Wt				1bp	4bp
Mean	13.9069	11.784			Mean	11.256	11.784			Mean	13.9069	11.256
Variance	2.44319	1.88215			Variance	0.812001	1.88215			Variance	2.44319	0.812001
Observations	2	8			Observations	9	8			Observations	2	9
Hypothesized Mean Difference	0				Hypothesized Mean Difference	0				Hypothesized Mean Difference	0
df	1				df	12				df	1
t Stat	1.75879				t Stat	-0.925605				t Stat	2.31453
P(T<=t) one-tail	0.164563				P(T<=t) one-tail	0.186446				P(T<=t) one-tail	0.129816
t Critical one-tail	6.31375				t Critical one-tail	1.78229				t Critical one-tail	6.31375
P(T<=t) two-tail	0.329127				P(T<=t) two-tail	0.372892				P(T<=t) two-tail	0.259632
t Critical two-tail	12.7062				t Critical two-tail	2.17881				t Critical two-tail	12.7062
t-Test: Two-Sample Assuming Unequal Variances					t-Test: Two-Sample Assuming Unequal Variances					t-Test: Two-Sample Assuming Unequal Variances
SBN					SBN					SBN
	1bp	Wt				4bp	Wt				1bp	4bp
Mean	40.5	28.375			Mean	30.1111	28.375			Mean	40.5	30.1111
Variance	84.5	57.6964			Variance	64.1111	57.6964			Variance	84.5	64.1111
Observations	2	8			Observations	9	8			Observations	2	9
Hypothesized Mean Difference	0				Hypothesized Mean Difference	0				Hypothesized Mean Difference	0
df	1				df	15				df	1
t Stat	1.72403				t Stat	0.458533				t Stat	1.4785
P(T<=t) one-tail	0.167307				P(T<=t) one-tail	0.326571				P(T<=t) one-tail	0.189294
t Critical one-tail	6.31375				t Critical one-tail	1.75305				t Critical one-tail	6.31375
P(T<=t) two-tail	0.334614				P(T<=t) two-tail	0.653143				P(T<=t) two-tail	0.378587
t Critical two-tail	12.7062				t Critical two-tail	2.13145				t Critical two-tail	12.7062
t-Test: Two-Sample Assuming Unequal Variances					t-Test: Two-Sample Assuming Unequal Variances					t-Test: Two-Sample Assuming Unequal Variances
average SBL					average SBL					average SBL
	1bp	Wt				4bp	Wt				1bp	4bp
Mean	3.26013	2.94417			Mean	2.737	2.94417			Mean	3.26013	2.737
Variance	0.0372563	0.0477976			Variance	0.0328564	0.0477976			Variance	0.0372563	0.0328564
Observations	2	8			Observations	9	8			Observations	2	9
Hypothesized Mean Difference	0				Hypothesized Mean Difference	0				Hypothesized Mean Difference	0
df	2				df	14				df	1
t Stat	2.01437				t Stat	-2.11167				t Stat	3.50483
P(T<=t) one-tail	0.090781				P(T<=t) one-tail	0.0265857				P(T<=t) one-tail	0.0884697
t Critical one-tail	2.91999				t Critical one-tail	1.76131				t Critical one-tail	6.31375
P(T<=t) two-tail	0.181562				P(T<=t) two-tail	0.0531715				P(T<=t) two-tail	0.176939
t Critical two-tail	4.30265				t Critical two-tail	2.14479				t Critical two-tail	12.7062
t-Test: Two-Sample Assuming Unequal Variances					t-Test: Two-Sample Assuming Unequal Variances					t-Test: Two-Sample Assuming Unequal Variances
spikelet count					spikelet count					spikelet count
	1bp	Wt				4bp	Wt				1bp	4bp
Mean	203	147.625			Mean	150.222	147.625			Mean	203	150.222
Variance	1922	929.982			Variance	1116.69	929.982			Variance	1922	1116.69
Observations	2	8			Observations	9	8			Observations	2	9
Hypothesized Mean Difference	0				Hypothesized Mean Difference	0				Hypothesized Mean Difference	0
df	1				df	15				df	1
t Stat	1.68716				t Stat	0.167537				t Stat	1.60221
P(T<=t) one-tail	0.17031				P(T<=t) one-tail	0.434593				P(T<=t) one-tail	0.17761
t Critical one-tail	6.31375				t Critical one-tail	1.75305				t Critical one-tail	6.31375
P(T<=t) two-tail	0.340619				P(T<=t) two-tail	0.869186				P(T<=t) two-tail	0.35522
t Critical two-tail	12.7062				t Critical two-tail	2.13145				t Critical two-tail	12.7062
t-Test: Two-Sample Assuming Unequal Variances					t-Test: Two-Sample Assuming Unequal Variances					t-Test: Two-Sample Assuming Unequal Variances
plant height					plant height					plant height
	1bp	Wt				4bp	Wt				1bp	4bp
Mean	117.5	108.375			Mean	113.556	108.375			Mean	117.5	113.556
Variance	24.5	13.4107			Variance	11.0278	13.4107			Variance	24.5	11.0278
Observations	2	8			Observations	9	8			Observations	2	9
Hypothesized Mean Difference	0				Hypothesized Mean Difference	0				Hypothesized Mean Difference	0
df	1				df	14				df	1
t Stat	2.4452				t Stat	3.04126				t Stat	1.07452
P(T<=t) one-tail	0.123571				P(T<=t) one-tail	0.00440053				P(T<=t) one-tail	0.23857
t Critical one-tail	6.31375				t Critical one-tail	1.76131				t Critical one-tail	6.31375
P(T<=t) two-tail	0.247142				P(T<=t) two-tail	0.00880106				P(T<=t) two-tail	0.47714
t Critical two-tail	12.7062				t Critical two-tail	2.14479				t Critical two-tail	12.7062
t-Test: Two-Sample Assuming Unequal Variances					t-Test: Two-Sample Assuming Unequal Variances					t-Test: Two-Sample Assuming Unequal Variances
tiller count					tiller count					tiller count
	1bp	Wt				4bp	Wt				1bp	4bp
Mean	22.5	20			Mean	20.2222	20			Mean	22.5	20.2222
Variance	0.5	13.7143			Variance	2.19444	13.7143			Variance	0.5	2.19444
Observations	2	8			Observations	9	8			Observations	2	9
Hypothesized Mean Difference	0				Hypothesized Mean Difference	0				Hypothesized Mean Difference	0
df	8				df	9				df	3
t Stat	1.78377				t Stat	0.158807				t Stat	3.24133
P(T<=t) one-tail	0.0561517				P(T<=t) one-tail	0.438664				P(T<=t) one-tail	0.0239013
t Critical one-tail	1.85955				t Critical one-tail	1.83311				t Critical one-tail	2.35336
P(T<=t) two-tail	0.112303				P(T<=t) two-tail	0.877328				P(T<=t) two-tail	0.0478025
t Critical two-tail	2.306				t Critical two-tail	2.26216				t Critical two-tail	3.18245
t-Test: Two-Sample Assuming Unequal Variances					t-Test: Two-Sample Assuming Unequal Variances					t-Test: Two-Sample Assuming Unequal Variances
Panicle count					Panicle count					Panicle count
	1bp	Wt				4bp	Wt				1bp	4bp
Mean	22.5	18.375			Mean	19.8889	18.375			Mean	22.5	19.8889
Variance	0.5	11.125			Variance	2.11111	11.125			Variance	0.5	2.11111
Observations	2	8			Observations	9	8			Observations	2	9
Hypothesized Mean Difference	0				Hypothesized Mean Difference	0				Hypothesized Mean Difference	0
df	8				df	9				df	3
t Stat	3.22047				t Stat	1.18752				t Stat	3.75101
P(T<=t) one-tail	0.00611528				P(T<=t) one-tail	0.132709				P(T<=t) one-tail	0.0165467
t Critical one-tail	1.85955				t Critical one-tail	1.83311				t Critical one-tail	2.35336
P(T<=t) two-tail	0.0122306				P(T<=t) two-tail	0.265417				P(T<=t) two-tail	0.0330934
t Critical two-tail	2.306				t Critical two-tail	2.26216				t Critical two-tail	3.18245
t-Test: Two-Sample Assuming Unequal Variances					t-Test: Two-Sample Assuming Unequal Variances					t-Test: Two-Sample Assuming Unequal Variances
Flag leaf length					Flag leaf length					Flag leaf length
	1bp	Wt				4bp	Wt				1bp	4bp
Mean	50.5	45.9375			Mean	40.7778	45.9375			Mean	50.5	40.7778
Variance	60.5	53.4598			Variance	14.4444	53.4598			Variance	60.5	14.4444
Observations	2	8			Observations	9	8			Observations	2	9
Hypothesized Mean Difference	0				Hypothesized Mean Difference	0				Hypothesized Mean Difference	0
df	1				df	10				df	1
t Stat	0.750756				t Stat	-1.79232				t Stat	1.72257
P(T<=t) one-tail	0.295013				P(T<=t) one-tail	0.0516677				P(T<=t) one-tail	0.167424
t Critical one-tail	6.31375				t Critical one-tail	1.81246				t Critical one-tail	6.31375
P(T<=t) two-tail	0.590027				P(T<=t) two-tail	0.103335				P(T<=t) two-tail	0.334848
t Critical two-tail	12.7062				t Critical two-tail	2.22814				t Critical two-tail	12.7062
t-Test: Two-Sample Assuming Unequal Variances					t-Test: Two-Sample Assuming Unequal Variances					t-Test: Two-Sample Assuming Unequal Variances
Flag leaf width					Flag leaf width					Flag leaf width
	1bp	Wt				4bp	Wt				1bp	4bp
Mean	1.7	1.6375			Mean	1.76667	1.6375			Mean	1.7	1.76667
Variance	0	0.0141071			Variance	0.0125	0.0141071			Variance	0	0.0125
Observations	2	8			Observations	9	8			Observations	2	9
Hypothesized Mean Difference	0				Hypothesized Mean Difference	0				Hypothesized Mean Difference	0
df	7				df	14				df	8
t Stat	1.48835				t Stat	2.30058				t Stat	-1.78885
P(T<=t) one-tail	0.0901312				P(T<=t) one-tail	0.0186545				P(T<=t) one-tail	0.0557171
t Critical one-tail	1.89458				t Critical one-tail	1.76131				t Critical one-tail	1.85955
P(T<=t) two-tail	0.180262				P(T<=t) two-tail	0.037309				P(T<=t) two-tail	0.111434
t Critical two-tail	2.36462				t Critical two-tail	2.14479				t Critical two-tail	2.306
t-Test: Two-Sample Assuming Unequal Variances					t-Test: Two-Sample Assuming Unequal Variances					t-Test: Two-Sample Assuming Unequal Variances
panicle length					panicle length					panicle length
	1bp	Wt				4bp	Wt				1bp	4bp
Mean	31.2	27.625			Mean	25.9444	27.625			Mean	31.2	25.9444
Variance	1.28	2.98214			Variance	1.52778	2.98214			Variance	1.28	1.52778
Observations	2	8			Observations	9	8			Observations	2	9
Hypothesized Mean Difference	0				Hypothesized Mean Difference	0				Hypothesized Mean Difference	0
df	2				df	13				df	2
t Stat	3.55239				t Stat	-2.28163				t Stat	5.8404
P(T<=t) one-tail	0.0354582				P(T<=t) one-tail	0.0199991				P(T<=t) one-tail	0.0140437
t Critical one-tail	2.91999				t Critical one-tail	1.77093				t Critical one-tail	2.91999
P(T<=t) two-tail	0.0709164				P(T<=t) two-tail	0.0399983				P(T<=t) two-tail	0.0280874
t Critical two-tail	4.30265				t Critical two-tail	2.16037				t Critical two-tail	4.30265
t-Test: Two-Sample Assuming Unequal Variances					t-Test: Two-Sample Assuming Unequal Variances					t-Test: Two-Sample Assuming Unequal Variances
filled grain number					filled grain number					filled grain number
	1bp	Wt				4bp	Wt				1bp	4bp
Mean	1535.5	1042.88			Mean	1478.33	1042.88			Mean	1535.5	1478.33
Variance	184224	60715			Variance	11657.5	60715			Variance	184224	11657.5
Observations	2	8			Observations	9	8			Observations	2	9
Hypothesized Mean Difference	0				Hypothesized Mean Difference	0				Hypothesized Mean Difference	0
df	1				df	9				df	1
t Stat	1.56015				t Stat	4.61983				t Stat	0.187048
P(T<=t) one-tail	0.181436				P(T<=t) one-tail	0.000627323				P(T<=t) one-tail	0.441141
t Critical one-tail	6.31375				t Critical one-tail	1.83311				t Critical one-tail	6.31375
P(T<=t) two-tail	0.362872				P(T<=t) two-tail	0.00125465				P(T<=t) two-tail	0.882282
t Critical two-tail	12.7062				t Critical two-tail	2.26216				t Critical two-tail	12.7062
t-Test: Two-Sample Assuming Unequal Variances					t-Test: Two-Sample Assuming Unequal Variances					t-Test: Two-Sample Assuming Unequal Variances
unfilled grain number					unfilled grain number					unfilled grain number
	1bp	Wt				4bp	Wt				1bp	4bp
Mean	1572	652.125			Mean	728.667	652.125			Mean	1572	728.667
Variance	53138	18796.7			Variance	17060	18796.7			Variance	53138	17060
Observations	2	8			Observations	9	8			Observations	2	9
Hypothesized Mean Difference	0				Hypothesized Mean Difference	0				Hypothesized Mean Difference	0
df	1				df	15				df	1
t Stat	5.40929				t Stat	1.17477				t Stat	4.99858
P(T<=t) one-tail	0.0581881				P(T<=t) one-tail	0.1292				P(T<=t) one-tail	0.0628503
t Critical one-tail	6.31375				t Critical one-tail	1.75305				t Critical one-tail	6.31375
P(T<=t) two-tail	0.116376				P(T<=t) two-tail	0.258401				P(T<=t) two-tail	0.125701
t Critical two-tail	12.7062				t Critical two-tail	2.13145				t Critical two-tail	12.7062
t-Test: Two-Sample Assuming Unequal Variances					t-Test: Two-Sample Assuming Unequal Variances					t-Test: Two-Sample Assuming Unequal Variances
total grain number per plant					total grain number per plant					total grain number per plant
	1bp	Wt				4bp	Wt				1bp	4bp
Mean	3107.5	1695			Mean	2207	1695			Mean	3107.5	2207
Variance	435244	131551			Variance	31019.2	131551			Variance	435244	31019.2
Observations	2	8			Observations	9	8			Observations	2	9
Hypothesized Mean Difference	0				Hypothesized Mean Difference	0				Hypothesized Mean Difference	0
df	1				df	10				df	1
t Stat	2.91957				t Stat	3.63034				t Stat	1.91523
P(T<=t) one-tail	0.10504				P(T<=t) one-tail	0.002305				P(T<=t) one-tail	0.153169
t Critical one-tail	6.31375				t Critical one-tail	1.81246				t Critical one-tail	6.31375
P(T<=t) two-tail	0.210079				P(T<=t) two-tail	0.00460999				P(T<=t) two-tail	0.306339
t Critical two-tail	12.7062				t Critical two-tail	2.22814				t Critical two-tail	12.7062
t-Test: Two-Sample Assuming Unequal Variances					t-Test: Two-Sample Assuming Unequal Variances					t-Test: Two-Sample Assuming Unequal Variances
total grain weight per plant					total grain weight per plant					total grain weight per plant
	1bp	Wt				4bp	Wt				1bp	4bp
Mean	36.53	23.635			Mean	34.7078	23.635			Mean	36.53	34.7078
Variance	88.1792	37.5984			Variance	11.527	37.5984			Variance	88.1792	11.527
Observations	2	8			Observations	9	8			Observations	2	9
Hypothesized Mean Difference	0				Hypothesized Mean Difference	0				Hypothesized Mean Difference	0
df	1				df	11				df	1
t Stat	1.84611				t Stat	4.52778				t Stat	0.27053
P(T<=t) one-tail	0.158019				P(T<=t) one-tail	0.000430485				P(T<=t) one-tail	0.415901
t Critical one-tail	6.31375				t Critical one-tail	1.79588				t Critical one-tail	6.31375
P(T<=t) two-tail	0.316038				P(T<=t) two-tail	0.00086097				P(T<=t) two-tail	0.831801
t Critical two-tail	12.7062				t Critical two-tail	2.20099				t Critical two-tail	12.7062
t-Test: Two-Sample Assuming Unequal Variances					t-Test: Two-Sample Assuming Unequal Variances					t-Test: Two-Sample Assuming Unequal Variances
100-seed weight					100-seed weight					100-seed weight
	1bp	Wt				4bp	Wt				1bp	4bp
Mean	2.48	2.3575			Mean	2.44	2.3575			Mean	2.48	2.44
Variance	0.0008	0.00470714			Variance	0.008925	0.00470714			Variance	0.0008	0.008925
Observations	2	8			Observations	9	8			Observations	2	9
Hypothesized Mean Difference	0				Hypothesized Mean Difference	0				Hypothesized Mean Difference	0
df	5				df	14				df	7
t Stat	3.89647				t Stat	2.07547				t Stat	1.07224
P(T<=t) one-tail	0.00572498				P(T<=t) one-tail	0.0284254				P(T<=t) one-tail	0.15959
t Critical one-tail	2.01505				t Critical one-tail	1.76131				t Critical one-tail	1.89458
P(T<=t) two-tail	0.01145				P(T<=t) two-tail	0.0568509				P(T<=t) two-tail	0.31918
t Critical two-tail	2.57058				t Critical two-tail	2.14479				t Critical two-tail	2.36462

## Sheet: Table S6
Table S6: Summary of panicle traits of eleven selected T3 plants
Event-ID	Rachis length	PBN	average SBperPB	average PBL	SBN	average SBL	spikelet count
IR64-WT average (n=8)	15.0947	11.375	2.49451	11.7933	28.375	2.96244	147.625
IR64-IRS1421-001-009-004-020	17.129	11	3.09091	12.8016	34	3.12365	172
IR64-IRS1421-001-009-005-024	17.168	13	3.61538	15.0122	47	3.39662	234
IR64-IRS1421-026-007-001-017	17.496	12	2.41667	10.8113	29	2.61455	152
IR64-IRS1421-026-007-001-018	18.62	11	3.09091	11.8806	34	3.03871	172
IR64-IRS1421-026-007-001-020	16.066	11	2.27273	11.1575	25	2.66708	136
IR64-IRS1421-026-007-001-021	17.013	12	2.75	11.031	33	2.76852	162
IR64-IRS1421-026-007-002-011	16.828	13	3.07692	12.2102	40	2.74572	192
IR64-IRS1421-026-007-002-012	17.262	12	3.08333	11.867	37	2.87005	179
IR64-IRS1421-026-007-002-024	14.884	11	3.27273	11.9839	36	2.81539	156
IR64-IRS1421-026-007-003-009	13.73	10	1.6	9.2529	16	2.38063	82
IR64-IRS1421-026-007-003-023	15.434	10	2.1	11.1091	21	2.73233	121
